# Supplementary material for: ATR-FTIR Biosensors for Antibody Detection and Analysis
Source: Int J Mol Sci. 2022 Oct 7;23(19):11895. doi: 10.3390/ijms231911895 (PMC9570191; doi:10.3390/ijms231911895)
Supplement: Supplementary file 1 [file ijms-23-11895-s001.zip]

Archive with 1 entries (1 files):
- ijms-1926205-Supplementary Information.pdf
